# Supplementary material for: Innovative Approach to Accelerate Wound Healing: Synthesis and Validation of Enzymatically Cross-Linked COL–rGO Biocomposite Hydrogels
Source: Gels. 2024 Jul 6;10(7):448. doi: 10.3390/gels10070448 (PMC11275597; doi:10.3390/gels10070448)
Supplement: Supplementary file 1 [file gels-10-00448-s001.zip]

Archive with 1 entries (1 files):
- gels-3086945-supplementary.pdf
